# Supplementary material for: Investigation of Antioxidant Mechanisms of Novel Peptides Derived from Asian Swamp Eel Hydrolysate in Chemical Systems and AAPH-Induced Human Erythrocytes
Source: Antioxidants (Basel). 2024 Jul 23;13(8):888. doi: 10.3390/antiox13080888 (PMC11351846; doi:10.3390/antiox13080888)
Supplement: Supplementary file 1 [file antioxidants-13-00888-s001.zip]

Archive with 1 entries (1 files):
- antioxidants-3102182-supplementary.pdf
